# Supplementary material for: Hysteresis-Induced Performance Variations and Interfacial Charge Trapping Characteristics in Carbon Nanotube Thin-Film Transistors
Source: Nanomaterials (Basel). 2026 Jul 10;16(14):847. doi: 10.3390/nano16140847 (PMC13414926; doi:10.3390/nano16140847)
Supplement: Supplementary file 1 [file nanomaterials-16-00847-s001.zip]

Archive with 1 entries (1 files):
- nanomaterials-4375486-supplementary.pdf
